# Supplementary material for: Novel 9-Benzylaminoacridine Derivatives as Dual Inhibitors of Phosphodiesterase 5 and Topoisomerase II for the Treatment of Colon Cancer
Source: Molecules. 2023 Jan 14;28(2):840. doi: 10.3390/molecules28020840 (PMC9866191; doi:10.3390/molecules28020840)
Supplement: Supplementary file 1 [file molecules-28-00840-s001.zip]

Archive with 1 entries (1 files):
- molecules-2114548-SI.pdf
